# Supplementary material for: Marker Assisted Introgression of Resistance Genes and Phenotypic Evaluation Enabled Identification of Durable and Broad-Spectrum Blast Resistance in Elite Rice Cultivar, CO 51
Source: Genes (Basel). 2023 Mar 15;14(3):719. doi: 10.3390/genes14030719 (PMC10048046; doi:10.3390/genes14030719)
Supplement: Supplementary file 1 [file genes-14-00719-s001.zip]

Archive with 1 entries (1 files):
- genes-2091643-supplementary.pdf
